# Supplementary material for: High L-Carnitine Levels Impede Viral Control in Chronic Hepatitis B Virus Infection
Source: Front Immunol. 2021 Jun 21;12:649197. doi: 10.3389/fimmu.2021.649197 (PMC8255973; doi:10.3389/fimmu.2021.649197)
Supplement: Supplementary file 3 [file Table_1.xlsx]

## Sheet: antibody
	Supplementary Table 1: Antibodies used for flow cytometry staining
	Name	Supplier	Cat no.	Clone no.
	APC Mouse Anti-Human CD8	BD Biosciences	555369	RPA-T8
	FITC Mouse Anti-Human CD4	BD Pharmingen™	555346	RPA-T4
	PE Mouse anti-Human IL-21	BD Biosciences	560463	3A3-N2.1
	PE-Cy™7 Mouse Anti-Human IFN-γ	BD Biosciences	557844	4S.B3
	CellTrace™ CFSE Cell Proliferation Kit	Invitrogen™	C34554
	FITC Mouse Anti-Human CD8	BD Biosciences	555366	RPA-T8
	PE-Cy™7 Mouse Anti-Human CD4	BD Biosciences	557852	SK3
	PE Mouse Anti-Human CD19	BD Pharmingen™	555413	HIB19
	LIVE/DEAD™ Fixable Near-IR Dead Cell Stain Kit	Thermo Fisher	L10119
	Alexa Fluor® 647 anti-TCF1 (TCF7) Antibody	Biolegend	655204	7F11A10
	EOMES Monoclonal Antibody (WD1928), PE-Cyanine7	eBioscience	25-4877-42	WD1928
	PE Mouse Anti-Human CD4	BD Biosciences	555347	RPA-T4
	FITC Mouse Anti-Human CD279	BD Biosciences	557860	MIH4
	PE-Cy™7 Mouse Anti-Human CD28	BD Pharmingen™	560684	CD28.2
	BB515 Mouse Anti-Human TIM-3 (CD366)	BD Biosciences	565568	7D3
	PE Mouse Anti-Human CD137	BD Biosciences	555956	4B4-1
	PE/Cyanine7 anti-human CD152 (CTLA-4) Antibody	Biolegend	349914	L3D10
	Alexa Fluor® 488 Mouse Anti-Human CD160	BD Pharmingen™	562351	BY55
	PE Mouse Anti-Human CD244(2B4)	BD Pharmingen™	550816	2-69
	FITC anti-human CD223 (LAG-3) Antibody	Biolegend	369308	11C3C65
	PE-Cy™7 Mouse anti-Human CD279 (PD-1)	BD Biosciences	561272	EH12.1
	Brilliant Violet 510™ anti-human CD4 Antibody	Biolegend	317444	OKT4
	APC anti-human CD25 Antibody	Biolegend	302610	BC96
	PerCP/Cyanine5.5 anti-human TIGIT (VSTM3) Antibody	Biolegend	372718	A15153G
	PE Mouse Anti-Human FoxP3	BD Biosciences	560046	259D/C7
	PE/Dazzle™ 594 anti-human IL-10 Antibody	Biolegend	506812	JES3-19F1
	FITC anti-human/mouse/rat CD278 (ICOS) Antibody	Biolegend	313506	C398.4A
	PE/Dazzle™ 594 anti-human CD152 (CTLA-4) Antibody	Biolegend	369616	BNI3
